# Supplementary material for: Analyzing time-varying trip distributions with a random-effect spatial OD dependence model
Source: PLoS One. 2023 Jan 17;18(1):e0280162. doi: 10.1371/journal.pone.0280162 (PMC9844907; doi:10.1371/journal.pone.0280162)
Supplement: S1 File — (XLSX) [file pone.0280162.s001.xlsx]

## Sheet: Sheet1
TuesMor	WedMor	ThurMor	FriMor	Pop_O	Pop_D	POI_O	POI_D	Lane_O	Lane_D	Transit	Time
3.15598	3.16948	3.17086	3.16192	1.83573	1.83573	100	100	-0.05	-0.05	89	0
1.58371	1.5554	1.58268	1.58719	1.83573	2.38006	100	49	-0.05	0.15	67	2.76373
0.00895974	0.00697561	0.0009995	-0.0294288	1.83573	2.15435	100	9	-0.05	0.31	46	2.14047
0.0178399	0	0.0198026	0.0158733	1.83573	1.70831	100	9	-0.05	-0.15	19	2.92968
-2.05573	-2.07944	-2.00248	-1.97328	1.83573	1.4578	100	1	-0.05	-0.41	11	3.69941
-1.68201	-1.60944	-1.73727	-1.56065	1.83573	0.37638	100	4	-0.05	-0.06	12	11.6301
-3.64966	-3.64966	-4.01738	-3.61192	1.83573	1.39718	100	25	-0.05	0.1	21	7.3249
-2.65926	-2.60369	-2.56395	-2.63109	1.83573	-0.10647	100	9	-0.05	0.16	11	7.06254
1.639	1.66676	1.66903	1.63764	1.83573	1.99751	100	4	-0.05	0.07	49	13.8749
-4.60517	-4.71053	-4.71053	-4.13517	1.83573	1.11222	100	1	-0.05	-0.61	11	16.8808
-4.42285	-4.13517	-3.91202	-4.2687	1.83573	-1.64455	100	0	-0.05	0.19	5	14.2672
-2.81341	-2.8824	-2.81341	-3.01593	1.83573	-2.14047	100	0	-0.05	0.54	3	9.99531
-2.59027	-2.7181	-2.51331	-2.67365	1.83573	-0.18705	100	0	-0.05	-0.87	1	13.3066
-2.25379	-2.25379	-2.22562	-2.20727	1.83573	1.37278	100	4	-0.05	0.04	1	20.7284
-0.524249	-0.531028	-0.525939	-0.512494	1.83573	0.02577	100	0	-0.05	0.06	5	16.9124
-0.140412	-0.108699	-0.133531	-0.0833816	1.83573	0.1611	100	0	-0.05	0.08	5	18.3214
-2.37516	-2.28278	-2.29263	-2.09557	1.83573	0.06044	100	0	-0.05	-0.28	3	17.108
1.27452	1.30833	1.30914	1.30101	1.83573	2.77662	100	16	-0.05	0.54	36	19.7394
0.990284	0.995841	1.00173	1.02281	1.83573	2.59731	100	4	-0.05	0.53	56	22.5738
-1.24479	-1.21066	-1.231	-1.27297	1.83573	1.38128	100	1	-0.05	0.89	15	22.8216
0.1441	0.134531	0.200489	0.0544882	1.83573	2.36762	100	1	-0.05	0.41	63	10.4841
-1.62455	-1.64507	-1.56542	-1.55117	1.83573	1.17019	100	4	-0.05	0.66	2	10.4056
0.379121	0.354873	0.333611	0.357674	1.83573	1.44045	100	16	-0.05	1.36	10	24.2848
1.6176	1.63218	1.61064	1.63511	2.38006	1.83573	49	100	0.15	-0.05	67	2.76373
4.44511	4.45783	4.47227	4.46434	2.38006	2.38006	49	49	0.15	0.15	102	0
0.120446	0.158712	0.189794	0.0825012	2.38006	2.15435	49	9	0.15	0.31	66	3.45506
1.08384	1.12946	1.08553	1.11252	2.38006	1.70831	49	9	0.15	-0.15	37	1.76991
-1.76609	-1.77196	-1.77786	-1.73161	2.38006	1.4578	49	1	0.15	-0.41	15	3.69964
-1.46534	-1.57504	-1.61445	-1.57504	2.38006	0.37638	49	4	0.15	-0.06	10	13.6222
-2.8824	-3.05761	-2.76462	-3.14656	2.38006	1.39718	49	25	0.15	0.1	28	10.0867
-2.24432	-2.40795	-2.23493	-2.08747	2.38006	-0.10647	49	9	0.15	0.16	10	9.50663
0.809151	0.859085	0.842429	0.822859	2.38006	1.99751	49	4	0.15	0.07	37	15.9822
-3.35241	-3.57555	-3.27017	-3.24419	2.38006	1.11222	49	1	0.15	-0.61	7	15.4868
-3.01593	-3.01593	-3.24419	-2.95651	2.38006	-1.64455	49	0	0.15	0.19	1	11.569
0.263133	0.327864	0.290428	0.314811	2.38006	-2.14047	49	0	0.15	0.54	1	7.60201
0.605408	0.592774	0.578858	0.619501	2.38006	-0.18705	49	0	0.15	-0.87	1	10.7614
1.01596	1.01342	1.02497	1.03674	2.38006	1.37278	49	4	0.15	0.04	1	18.2039
0.105261	0.131905	0.107957	0.146694	2.38006	0.02577	49	0	0.15	0.06	1	14.698
0.383901	0.333611	0.323532	0.319181	2.38006	0.1611	49	0	0.15	0.08	1	15.5656
0.854841	0.838545	0.86794	0.857814	2.38006	0.06044	49	0	0.15	-0.28	1	14.4588
2.93071	2.93715	2.9571	2.96155	2.38006	2.77662	49	16	0.15	0.54	66	17.056
0.198031	0.180653	0.18648	0.160417	2.38006	2.59731	49	4	0.15	0.53	43	19.8554
-1.16796	-1.17441	-1.13943	-1.04129	2.38006	1.38128	49	1	0.15	0.89	16	20.067
1.76627	1.77054	1.79009	1.77444	2.38006	2.36762	49	1	0.15	0.41	29	8.63757
1.8901	1.88586	1.90121	1.91013	2.38006	1.17019	49	4	0.15	0.66	0	10.6501
1.32681	1.34651	1.36889	1.37801	2.38006	1.44045	49	16	0.15	1.36	2	22.8924
0.213497	0.167208	0.173953	0.185649	2.15435	1.83573	9	100	0.31	-0.05	46	2.14047
0.101654	0.0998453	0.0629748	0.124869	2.15435	2.38006	9	49	0.31	0.15	66	3.45506
-0.70522	-0.774357	-0.70522	-0.77219	2.15435	2.15435	9	9	0.31	0.31	82	0
-0.486133	-0.527633	-0.567396	-0.541285	2.15435	1.70831	9	9	0.31	-0.15	7	2.35368
-3.17009	-3.24419	-3.29684	-3.21888	2.15435	1.4578	9	1	0.31	-0.41	2	1.85449
-2.91877	-2.83022	-2.81341	-2.90042	2.15435	0.37638	9	4	0.31	-0.06	8	10.1686
-4.50986	-4.71053	-4.60517	-5.116	2.15435	1.39718	9	25	0.31	0.1	11	7.5895
-2.32279	-2.22562	-2.26336	-2.36446	2.15435	-0.10647	9	9	0.31	0.16	4	8.44918
-0.789658	-0.780886	-0.916291	-0.802962	2.15435	1.99751	9	4	0.31	0.07	19	15.4686
-6.21461	-6.21461	-6.90776	-9.21034	2.15435	1.11222	9	1	0.31	-0.61	5	18.659
-5.29832	-5.29832	-5.29832	-4.96185	2.15435	-1.64455	9	0	0.31	0.19	0	14.7852
-4.2687	-4.42285	-4.60517	-4.50986	2.15435	-2.14047	9	0	0.31	0.54	0	9.21793
-5.52146	-4.60517	-4.34281	-4.13517	2.15435	-0.18705	9	0	0.31	-0.87	0	12.6663
-4.42285	-4.60517	-4.34281	-3.96332	2.15435	1.37278	9	4	0.31	0.04	2	19.9618
-2.20727	-2.11196	-2.23493	-2.14558	2.15435	0.02577	9	0	0.31	0.06	0	15.7751
-1.77196	-1.82635	-1.75446	-1.83258	2.15435	0.1611	9	0	0.31	0.08	2	18.2465
-4.01738	-4.42285	-4.07454	-4.42285	2.15435	0.06044	9	0	0.31	-0.28	2	16.6255
-0.515838	-0.473209	-0.478036	-0.48776	2.15435	2.77662	9	16	0.31	0.54	23	19.3254
-0.558616	-0.458866	-0.474815	-0.514165	2.15435	2.59731	9	4	0.31	0.53	17	22.2606
-2.29263	-2.24432	-2.24432	-2.22562	2.15435	1.38128	9	1	0.31	0.89	8	22.7075
-0.731888	-0.650088	-0.74444	-0.740239	2.15435	2.36762	9	1	0.31	0.41	32	11.9929
-4.07454	-3.86323	-3.68888	-3.41125	2.15435	1.17019	9	4	0.31	0.66	2	8.26566
-1.69282	-1.76026	-1.58475	-1.64507	2.15435	1.44045	9	16	0.31	1.36	9	22.4927
-1.78379	-1.82635	-1.67665	-1.77196	1.70831	1.83573	9	100	-0.15	-0.05	19	2.92968
-0.970219	-0.918794	-0.916291	-0.944176	1.70831	2.38006	9	49	-0.15	0.15	37	1.76991
-3.07911	-3.14656	-3.01593	-3.05761	1.70831	2.15435	9	9	-0.15	0.31	7	2.35368
-2.12026	-2.32279	-2.27303	-2.16282	1.70831	1.70831	9	9	-0.15	-0.15	57	0
-6.90776	-6.21461	-5.80914	-5.29832	1.70831	1.4578	9	1	-0.15	-0.41	19	1.9712
-5.80914	-6.21461	-5.52146	-5.116	1.70831	0.37638	9	4	-0.15	-0.06	22	12.2632
-4.60517	-4.60517	-6.90776	-6.90776	1.70831	1.39718	9	25	-0.15	0.1	26	9.78663
-5.116	-5.116	-5.80914	-5.29832	1.70831	-0.10647	9	9	-0.15	0.16	5	9.98859
-2.34341	-2.33304	-2.47694	-2.23493	1.70831	1.99751	9	4	-0.15	0.07	25	16.7822
-6.90776	-4.60517	-6.90776	-6.21461	1.70831	1.11222	9	1	-0.15	-0.61	3	17.2157
-4.60517	-4.60517	-6.21461	-9.21034	1.70831	-1.64455	9	0	-0.15	0.19	3	12.4681
-4.60517	-5.116	-5.29832	-6.21461	1.70831	-2.14047	9	0	-0.15	0.54	3	7.13215
-5.29832	-4.71053	-4.96185	-4.71053	1.70831	-0.18705	9	0	-0.15	-0.87	1	10.514
-4.42285	-4.2687	-4.07454	-4.34281	1.70831	1.37278	9	4	-0.15	0.04	1	17.8951
-3.21888	-3.19418	-3.12357	-3.05761	1.70831	0.02577	9	0	-0.15	0.06	1	13.9853
-3.38139	-3.41125	-3.29684	-3.21888	1.70831	0.1611	9	0	-0.15	0.08	1	15.9155
-4.2687	-4.19971	-4.34281	-4.50986	1.70831	0.06044	9	0	-0.15	-0.28	1	14.4089
-2.59027	-2.64508	-2.64508	-2.7181	1.70831	2.77662	9	16	-0.15	0.54	54	17.0862
-2.67365	-2.8647	-2.53831	-2.59027	1.70831	2.59731	9	4	-0.15	0.53	28	19.9904
-4.42285	-5.116	-4.71053	-4.71053	1.70831	1.38128	9	1	-0.15	0.89	19	20.3872
-3.35241	-3.61192	-3.41125	-3.19418	1.70831	2.36762	9	1	-0.15	0.41	8	10.2951
-4.50986	-4.50986	-4.71053	-4.50986	1.70831	1.17019	9	4	-0.15	0.66	0	8.88026
-2.67365	-2.59027	-2.56395	-2.60369	1.70831	1.44045	9	16	-0.15	1.36	0	21.5714
-2.78062	-2.59027	-2.70306	-2.76462	1.4578	1.83573	1	100	-0.41	-0.05	11	3.69941
-2.50104	-2.53831	-2.6173	-2.4651	1.4578	2.38006	1	49	-0.41	0.15	15	3.69964
-4.2687	-3.81671	-3.91202	-3.91202	1.4578	2.15435	1	9	-0.41	0.31	2	1.85449
-4.71053	-4.2687	-4.34281	-4.34281	1.4578	1.70831	1	9	-0.41	-0.15	19	1.9712
-4.42285	-4.50986	-4.2687	-4.42285	1.4578	1.4578	1	1	-0.41	-0.41	26	0
-2.6173	-2.7181	-2.64508	-2.78062	1.4578	0.37638	1	4	-0.41	-0.06	31	10.5151
-6.21461	-6.21461	-5.80914	-6.21461	1.4578	1.39718	1	25	-0.41	0.1	20	9.23806
-6.21461	-5.29832	-6.21461	-5.116	1.4578	-0.10647	1	9	-0.41	0.16	4	10.3036
-4.34281	-3.96332	-3.96332	-3.86323	1.4578	1.99751	1	4	-0.41	0.07	14	17.316
-6.21461	-6.90776	-9.21034	-6.90776	1.4578	1.11222	1	1	-0.41	-0.61	4	19.179
-6.90776	-4.60517	-9.21034	-9.21034	1.4578	-1.64455	1	0	-0.41	0.19	1	14.0589
-4.60517	-4.60517	-9.21034	-9.21034	1.4578	-2.14047	1	0	-0.41	0.54	1	7.67427
-4.60517	-4.60517	-9.21034	-6.21461	1.4578	-0.18705	1	0	-0.41	-0.87	1	11.1505
-6.21461	-6.21461	-5.80914	-6.90776	1.4578	1.37278	1	4	-0.41	0.04	1	18.3349
-5.29832	-5.52146	-4.96185	-5.29832	1.4578	0.02577	1	0	-0.41	0.06	1	14.0086
-4.96185	-4.82831	-4.50986	-4.82831	1.4578	0.1611	1	0	-0.41	0.08	1	17.0327
-6.21461	-4.60517	-6.21461	-6.90776	1.4578	0.06044	1	0	-0.41	-0.28	1	15.1658
-2.40795	-2.48891	-2.53831	-2.50104	1.4578	2.77662	1	16	-0.41	0.54	25	17.8891
-3.64966	-3.47377	-3.35241	-3.64966	1.4578	2.59731	1	4	-0.41	0.53	19	20.8703
-1.33941	-1.44392	-1.33941	-1.38629	1.4578	1.38128	1	1	-0.41	0.89	8	21.4403
-3.64966	-4.07454	-3.77226	-4.2687	1.4578	2.36762	1	1	-0.41	0.41	5	12.2656
-6.90776	-6.90776	-6.90776	-9.21034	1.4578	1.17019	1	4	-0.41	0.66	0	7.02608
-4.19971	-4.2687	-4.50986	-4.34281	1.4578	1.44045	1	16	-0.41	1.36	1	20.6681
-1.25878	-1.21402	-1.231	-1.15518	0.37638	1.83573	4	100	-0.06	-0.05	12	11.6301
-1.1457	-1.18091	-1.20397	-1.1301	0.37638	2.38006	4	49	-0.06	0.15	10	13.6222
-3.35241	-3.19418	-3.14656	-3.10109	0.37638	2.15435	4	9	-0.06	0.31	8	10.1686
-2.91877	-3.10109	-3.05761	-3.12357	0.37638	1.70831	4	9	-0.06	-0.15	22	12.2632
-2.33304	-2.33304	-2.48891	-2.31264	0.37638	1.4578	4	1	-0.06	-0.41	31	10.5151
-2.06357	-1.88387	-1.9805	-1.85151	0.37638	0.37638	4	4	-0.06	-0.06	36	0
-5.116	-5.29832	-5.80914	-5.116	0.37638	1.39718	4	25	-0.06	0.1	52	8.38559
-5.116	-5.116	-4.96185	-4.82831	0.37638	-0.10647	4	9	-0.06	0.16	9	12.6377
-2.53831	-2.52573	-2.59027	-2.63109	0.37638	1.99751	4	4	-0.06	0.07	16	18.4582
-4.60517	-6.90776	-6.90776	-6.90776	0.37638	1.11222	4	1	-0.06	-0.61	6	28.4574
-6.90776	-4.60517	-6.90776	-9.21034	0.37638	-1.64455	4	0	-0.06	0.19	3	24.5605
-6.21461	-5.80914	-6.21461	-5.80914	0.37638	-2.14047	4	0	-0.06	0.54	1	17.2778
-6.90776	-4.60517	-9.21034	-6.90776	0.37638	-0.18705	4	0	-0.06	-0.87	1	20.5839
-6.21461	-6.90776	-6.90776	-6.21461	0.37638	1.37278	4	4	-0.06	0.04	1	26.894
-4.34281	-4.2687	-4.13517	-4.19971	0.37638	0.02577	4	0	-0.06	0.06	3	21.7762
-3.61192	-3.54046	-3.7297	-3.44202	0.37638	0.1611	4	0	-0.06	0.08	1	27.0357
-6.21461	-6.90776	-6.21461	-5.80914	0.37638	0.06044	4	0	-0.06	-0.28	1	24.5948
-1.61949	-1.65026	-1.5559	-1.64507	0.37638	2.77662	4	16	-0.06	0.54	37	27.3061
-2.38597	-2.38597	-2.24432	-2.34341	0.37638	2.59731	4	4	-0.06	0.53	29	30.362
-1.02443	-0.996959	-1.01335	-0.999672	0.37638	1.38128	4	1	-0.06	0.89	28	31.2585
-2.41912	-2.55105	-2.3969	-2.53831	0.37638	2.36762	4	1	-0.06	0.41	12	22.0815
-5.80914	-5.116	-5.116	-5.29832	0.37638	1.17019	4	4	-0.06	0.66	0	8.34392
-3.50656	-3.17009	-3.12357	-3.41125	0.37638	1.44045	4	16	-0.06	1.36	6	23.9982
-3.05761	-3.35241	-3.35241	-3.24419	1.39718	1.83573	25	100	0.1	-0.05	21	7.3249
-3.64966	-3.57555	-3.7297	-3.54046	1.39718	2.38006	25	49	0.1	0.15	28	10.0867
-4.13517	-4.01738	-4.13517	-4.01738	1.39718	2.15435	25	9	0.1	0.31	11	7.5895
-4.96185	-4.96185	-4.82831	-4.82831	1.39718	1.70831	25	9	0.1	-0.15	26	9.78663
-4.71053	-4.71053	-4.60517	-4.96185	1.39718	1.4578	25	1	0.1	-0.41	20	9.23806
-5.116	-5.80914	-5.116	-6.90776	1.39718	0.37638	25	4	0.1	-0.06	52	8.38559
-4.60517	-4.60517	-9.21034	-9.21034	1.39718	1.39718	25	25	0.1	0.1	67	0
-3.44202	-2.95651	-2.95651	-2.91877	1.39718	-0.10647	25	9	0.1	0.16	16	4.3585
-4.60517	-4.82831	-4.71053	-5.116	1.39718	1.99751	25	4	0.1	0.07	25	10.2964
-4.60517	-4.60517	-9.21034	-9.21034	1.39718	1.11222	25	1	0.1	-0.61	9	22.0752
-6.90776	-4.60517	-9.21034	-6.90776	1.39718	-1.64455	25	0	0.1	0.19	12	21.5362
-6.90776	-6.90776	-9.21034	-9.21034	1.39718	-2.14047	25	0	0.1	0.54	8	16.8074
-6.90776	-4.60517	-6.90776	-9.21034	1.39718	-0.18705	25	0	0.1	-0.87	6	20.2517
-4.60517	-4.60517	-9.21034	-9.21034	1.39718	1.37278	25	4	0.1	0.04	3	27.5441
-6.21461	-5.80914	-5.80914	-5.80914	1.39718	0.02577	25	0	0.1	0.06	5	23.2196
-5.80914	-5.29832	-5.52146	-5.52146	1.39718	0.1611	25	0	0.1	0.08	3	25.6125
-4.60517	-4.60517	-6.90776	-9.21034	1.39718	0.06044	25	0	0.1	-0.28	1	24.1887
-1.85151	-1.959	-2.00248	-1.97328	1.39718	2.77662	25	16	0.1	0.54	67	26.8723
-3.61192	-3.50656	-3.50656	-3.38139	1.39718	2.59731	25	4	0.1	0.53	58	29.7721
-3.17009	-3.68888	-3.38139	-3.21888	1.39718	1.38128	25	1	0.1	0.89	69	30.1062
-4.96185	-4.50986	-4.50986	-4.96185	1.39718	2.36762	25	1	0.1	0.41	16	16.7879
-4.60517	-4.60517	-9.21034	-9.21034	1.39718	1.17019	25	4	0.1	0.66	0	12.7203
-5.29832	-5.52146	-5.29832	-5.116	1.39718	1.44045	25	16	0.1	1.36	7	28.7126
-2.79688	-2.60369	-2.67365	-2.57702	-0.10647	1.83573	9	100	0.16	-0.05	11	7.06254
-2.84731	-2.7181	-2.81341	-2.74887	-0.10647	2.38006	9	49	0.16	0.15	10	9.50663
-3.24419	-3.03655	-3.07911	-3.41125	-0.10647	2.15435	9	9	0.16	0.31	4	8.44918
-4.19971	-4.19971	-3.96332	-4.34281	-0.10647	1.70831	9	9	0.16	-0.15	5	9.98859
-4.42285	-5.116	-4.34281	-4.60517	-0.10647	1.4578	9	1	0.16	-0.41	4	10.3036
-5.116	-5.29832	-4.60517	-5.29832	-0.10647	0.37638	9	4	0.16	-0.06	9	12.6377
-3.68888	-3.7297	-3.7297	-4.13517	-0.10647	1.39718	9	25	0.16	0.1	16	4.3585
-4.60517	-4.60517	-9.21034	-9.21034	-0.10647	-0.10647	9	9	0.16	0.16	25	0
-3.96332	-4.07454	-3.7297	-3.91202	-0.10647	1.99751	9	4	0.16	0.07	17	7.08107
-4.60517	-4.60517	-9.21034	-9.21034	-0.10647	1.11222	9	1	0.16	-0.61	23	18.497
-4.60517	-4.60517	-9.21034	-9.21034	-0.10647	-1.64455	9	0	0.16	0.19	18	19.965
-4.60517	-6.90776	-9.21034	-9.21034	-0.10647	-2.14047	9	0	0.16	0.54	7	17.0278
-4.60517	-6.90776	-9.21034	-9.21034	-0.10647	-0.18705	9	0	0.16	-0.87	7	20.2649
-4.60517	-6.90776	-9.21034	-6.90776	-0.10647	1.37278	9	4	0.16	0.04	6	27.7065
-5.52146	-4.96185	-4.96185	-5.52146	-0.10647	0.02577	9	0	0.16	0.06	15	23.9738
-5.80914	-4.96185	-5.116	-4.60517	-0.10647	0.1611	9	0	0.16	0.08	9	24.7502
-6.90776	-6.90776	-9.21034	-9.21034	-0.10647	0.06044	9	0	0.16	-0.28	3	23.9381
-2.25379	-2.34341	-2.31264	-2.20727	-0.10647	2.77662	9	16	0.16	0.54	14	26.4917
-2.53831	-2.63109	-2.64508	-2.57702	-0.10647	2.59731	9	4	0.16	0.53	35	29.2078
-3.27017	-2.84731	-2.95651	-3.17009	-0.10647	1.38128	9	1	0.16	0.89	16	29.2321
-3.86323	-4.34281	-4.07454	-3.68888	-0.10647	2.36762	9	1	0.16	0.41	11	14.0885
-6.21461	-4.60517	-6.90776	-6.90776	-0.10647	1.17019	9	4	0.16	0.66	6	15.582
-3.96332	-4.2687	-4.60517	-4.71053	-0.10647	1.44045	9	16	0.16	1.36	19	30.8624
1.59676	1.61482	1.61721	1.58186	1.99751	1.83573	4	100	0.07	-0.05	49	13.8749
1.09058	1.10922	1.08519	1.10856	1.99751	2.38006	4	49	0.07	0.15	37	15.9822
-0.175545	-0.266573	-0.164875	-0.194799	1.99751	2.15435	4	9	0.07	0.31	19	15.4686
-0.452557	-0.407968	-0.474815	-0.466809	1.99751	1.70831	4	9	0.07	-0.15	25	16.7822
-2.8824	-2.81341	-2.83022	-2.83022	1.99751	1.4578	4	1	0.07	-0.41	14	17.316
-2.60369	-2.56395	-2.47694	-2.3969	1.99751	0.37638	4	4	0.07	-0.06	16	18.4582
-4.50986	-4.71053	-4.50986	-4.13517	1.99751	1.39718	4	25	0.07	0.1	25	10.2964
-3.21888	-3.27017	-3.14656	-3.10109	1.99751	-0.10647	4	9	0.07	0.16	17	7.08107
1.37447	1.39153	1.3997	1.39178	1.99751	1.99751	4	4	0.07	0.07	73	0
-3.17009	-3.29684	-3.32424	-3.14656	1.99751	1.11222	4	1	0.07	-0.61	28	20.0146
-2.60369	-2.50104	-2.65926	-2.43042	1.99751	-1.64455	4	0	0.07	0.19	18	24.9497
-1.77786	-1.86433	-1.8708	-1.82635	1.99751	-2.14047	4	0	0.07	0.54	5	23.5806
-3.81671	-3.7297	-3.86323	-3.96332	1.99751	-0.18705	4	0	0.07	-0.87	8	26.6176
-3.29684	-3.19418	-3.35241	-3.10109	1.99751	1.37278	4	4	0.07	0.04	9	34.0217
-1.46102	-1.33181	-1.39433	-1.40242	1.99751	0.02577	4	0	0.07	0.06	14	30.6706
-0.972861	-0.94675	-0.916291	-0.898942	1.99751	0.1611	4	0	0.07	0.08	11	30.303
-3.35241	-3.32424	-3.57555	-3.38139	1.99751	0.06044	4	0	0.07	-0.28	7	30.0269
0.206201	0.256965	0.277632	0.291923	1.99751	2.77662	4	16	0.07	0.54	58	32.4274
0.414094	0.374318	0.396761	0.42396	1.99751	2.59731	4	4	0.07	0.53	97	34.9365
-2.01741	-1.8708	-1.97328	-2.04022	1.99751	1.38128	4	1	0.07	0.89	20	34.6693
0.891588	0.902192	0.919884	0.872548	1.99751	2.36762	4	1	0.07	0.41	61	17.9566
-2.78062	-2.99573	-2.8824	-2.8824	1.99751	1.17019	4	4	0.07	0.66	11	22.578
-0.34249	-0.302457	-0.341083	-0.316082	1.99751	1.44045	4	16	0.07	1.36	27	37.9324
-4.60517	-5.116	-4.50986	-4.96185	1.11222	1.83573	1	100	-0.61	-0.05	11	16.8808
-1.68201	-1.70375	-1.73727	-1.69827	1.11222	2.38006	1	49	-0.61	0.15	7	15.4868
-1.49165	-1.66601	-1.59949	-1.56065	1.11222	2.15435	1	9	-0.61	0.31	5	18.659
-3.61192	-3.68888	-3.61192	-3.54046	1.11222	1.70831	1	9	-0.61	-0.15	3	17.2157
-6.90776	-4.60517	-9.21034	-9.21034	1.11222	1.4578	1	1	-0.61	-0.41	4	19.179
-4.60517	-4.60517	-9.21034	-9.21034	1.11222	0.37638	1	4	-0.61	-0.06	6	28.4574
-6.21461	-5.52146	-9.21034	-9.21034	1.11222	1.39718	1	25	-0.61	0.1	9	22.0752
-4.60517	-4.60517	-9.21034	-9.21034	1.11222	-0.10647	1	9	-0.61	0.16	23	18.497
-3.27017	-3.14656	-3.19418	-3.24419	1.11222	1.99751	1	4	-0.61	0.07	28	20.0146
-4.60517	-4.60517	-9.21034	-9.21034	1.11222	1.11222	1	1	-0.61	-0.61	22	0
-2.03256	-2.07147	-1.90381	-1.87732	1.11222	-1.64455	1	0	-0.61	0.19	16	11.9982
-3.91202	-3.86323	-3.91202	-4.01738	1.11222	-2.14047	1	0	-0.61	0.54	1	18.2768
-4.60517	-4.60517	-9.21034	-9.21034	1.11222	-0.18705	1	0	-0.61	-0.87	7	18.8098
-4.60517	-6.90776	-6.21461	-6.90776	1.11222	1.37278	1	4	-0.61	0.04	5	23.8505
-4.60517	-4.60517	-9.21034	-9.21034	1.11222	0.02577	1	0	-0.61	0.06	15	23.7742
-6.90776	-6.90776	-5.80914	-6.90776	1.11222	0.1611	1	0	-0.61	0.08	8	17.5274
-6.90776	-4.60517	-9.21034	-9.21034	1.11222	0.06044	1	0	-0.61	-0.28	3	19.6772
-4.2687	-4.50986	-4.19971	-4.50986	1.11222	2.77662	1	16	-0.61	0.54	14	20.7236
-5.29832	-5.116	-5.29832	-4.71053	1.11222	2.59731	1	4	-0.61	0.53	31	21.8213
-4.60517	-4.60517	-9.21034	-6.90776	1.11222	1.38128	1	1	-0.61	0.89	9	20.4904
-2.76462	-2.84731	-2.90042	-2.76462	1.11222	2.36762	1	1	-0.61	0.41	21	7.10935
-6.90776	-6.90776	-9.21034	-6.21461	1.11222	1.17019	1	4	-0.61	0.66	8	25.9639
-6.90776	-5.80914	-6.90776	-5.80914	1.11222	1.44045	1	16	-0.61	1.36	21	34.4656
-4.07454	-4.01738	-3.91202	-3.68888	-1.64455	1.83573	0	100	0.19	-0.05	5	14.2672
-1.73161	-1.68201	-1.68201	-1.6874	-1.64455	2.38006	0	49	0.19	0.15	1	11.569
-1.9951	-2.02495	-2.10373	-2.14558	-1.64455	2.15435	0	9	0.19	0.31	0	14.7852
-3.44202	-3.61192	-3.81671	-3.38139	-1.64455	1.70831	0	9	0.19	-0.15	3	12.4681
-6.90776	-6.21461	-6.90776	-5.80914	-1.64455	1.4578	0	1	0.19	-0.41	1	14.0589
-6.90776	-4.60517	-9.21034	-6.90776	-1.64455	0.37638	0	4	0.19	-0.06	3	24.5605
-6.21461	-6.90776	-6.21461	-6.90776	-1.64455	1.39718	0	25	0.19	0.1	12	21.5362
-6.90776	-4.60517	-9.21034	-6.90776	-1.64455	-0.10647	0	9	0.19	0.16	18	19.965
-2.14558	-2.12863	-2.24432	-2.21641	-1.64455	1.99751	0	4	0.19	0.07	18	24.9497
-2.17156	-2.12026	-1.96611	-1.89048	-1.64455	1.11222	0	1	0.19	-0.61	16	11.9982
-4.60517	-4.60517	-9.21034	-9.21034	-1.64455	-1.64455	0	0	0.19	0.19	0	0
-2.48891	-2.36446	-2.53831	-2.35388	-1.64455	-2.14047	0	0	0.19	0.54	15	8.70053
-6.90776	-4.60517	-9.21034	-5.80914	-1.64455	-0.18705	0	0	0.19	-0.87	17	7.59444
-6.90776	-4.60517	-9.21034	-5.52146	-1.64455	1.37278	0	4	0.19	0.04	11	11.8673
-4.60517	-6.90776	-6.21461	-9.21034	-1.64455	0.02577	0	0	0.19	0.06	23	12.2015
-5.80914	-6.90776	-4.96185	-5.80914	-1.64455	0.1611	0	0	0.19	0.08	13	5.89793
-5.80914	-6.90776	-6.90776	-6.90776	-1.64455	0.06044	0	0	0.19	-0.28	5	7.68395
-4.07454	-4.01738	-3.61192	-4.13517	-1.64455	2.77662	0	16	0.19	0.54	6	8.88764
-5.116	-5.29832	-4.82831	-4.96185	-1.64455	2.59731	0	4	0.19	0.53	22	10.5685
-6.21461	-5.80914	-6.90776	-6.90776	-1.64455	1.38128	0	1	0.19	0.89	10	9.85894
-1.14256	-1.1178	-1.22078	-1.25878	-1.64455	2.36762	0	1	0.19	0.41	6	7.54168
-4.60517	-6.90776	-5.29832	-5.80914	-1.64455	1.17019	0	4	0.19	0.66	12	18.895
-4.96185	-5.80914	-4.96185	-4.71053	-1.64455	1.44045	0	16	0.19	1.36	24	23.1325
-1.78976	-1.90381	-1.83258	-1.78976	-2.14047	1.83573	0	100	0.54	-0.05	3	9.99531
0.463105	0.447886	0.439544	0.470004	-2.14047	2.38006	0	49	0.54	0.15	1	7.60201
-1.90381	-1.59949	-1.75446	-1.72037	-2.14047	2.15435	0	9	0.54	0.31	0	9.21793
-2.60369	-2.57702	-2.56395	-2.50104	-2.14047	1.70831	0	9	0.54	-0.15	3	7.13215
-6.90776	-6.21461	-9.21034	-9.21034	-2.14047	1.4578	0	1	0.54	-0.41	1	7.67427
-6.90776	-5.80914	-5.52146	-5.80914	-2.14047	0.37638	0	4	0.54	-0.06	1	17.2778
-6.90776	-6.21461	-6.90776	-6.21461	-2.14047	1.39718	0	25	0.54	0.1	8	16.8074
-5.80914	-5.80914	-5.52146	-5.80914	-2.14047	-0.10647	0	9	0.54	0.16	7	17.0278
-1.22078	-1.30564	-1.18091	-1.30195	-2.14047	1.99751	0	4	0.54	0.07	5	23.5806
-4.13517	-4.13517	-3.91202	-3.86323	-2.14047	1.11222	0	1	0.54	-0.61	1	18.2768
-2.55105	-2.57702	-2.50104	-2.56395	-2.14047	-1.64455	0	0	0.54	0.19	15	8.70053
-6.90776	-4.60517	-9.21034	-9.21034	-2.14047	-2.14047	0	0	0.54	0.54	11	0
-1.12086	-1.05555	-1.03564	-1.05268	-2.14047	-0.18705	0	0	0.54	-0.87	11	3.47725
-2.00992	-2.07147	-2.18037	-1.98777	-2.14047	1.37278	0	4	0.54	0.04	6	10.7663
-3.54046	-3.61192	-3.86323	-3.50656	-2.14047	0.02577	0	0	0.54	0.06	5	7.15572
-2.06357	-2.09557	-2.02495	-1.9805	-2.14047	0.1611	0	0	0.54	0.08	3	9.77107
-1.93102	-1.96611	-1.90381	-1.90381	-2.14047	0.06044	0	0	0.54	-0.28	2	7.51104
-2.33304	-2.70306	-2.47694	-2.57702	-2.14047	2.77662	0	16	0.54	0.54	3	10.2438
-3.14656	-3.01593	-3.14656	-3.14656	-2.14047	2.59731	0	4	0.54	0.53	8	13.2575
-5.80914	-5.80914	-5.52146	-4.60517	-2.14047	1.38128	0	1	0.54	0.89	10	13.9984
-1.27654	-1.32803	-1.29828	-1.24133	-2.14047	2.36762	0	1	0.54	0.41	3	11.451
0.14842	0.193097	0.219136	0.230318	-2.14047	1.17019	0	4	0.54	0.66	3	10.4748
-2.12026	-2.10373	-2.12863	-2.19823	-2.14047	1.44045	0	16	0.54	1.36	4	16.5543
-2.07147	-2.02495	-2.18037	-2.06357	-0.18705	1.83573	0	100	-0.87	-0.05	1	13.3066
0.0276152	0.0732505	0.00995033	0.0109399	-0.18705	2.38006	0	49	-0.87	0.15	1	10.7614
-3.81671	-4.71053	-4.19971	-4.82831	-0.18705	2.15435	0	9	-0.87	0.31	0	12.6663
-3.57555	-3.47377	-3.54046	-3.21888	-0.18705	1.70831	0	9	-0.87	-0.15	1	10.514
-4.60517	-6.90776	-6.21461	-5.80914	-0.18705	1.4578	0	1	-0.87	-0.41	1	11.1505
-6.90776	-5.29832	-9.21034	-9.21034	-0.18705	0.37638	0	4	-0.87	-0.06	1	20.5839
-6.90776	-6.90776	-9.21034	-9.21034	-0.18705	1.39718	0	25	-0.87	0.1	6	20.2517
-6.21461	-5.80914	-6.90776	-6.90776	-0.18705	-0.10647	0	9	-0.87	0.16	7	20.2649
-3.27017	-3.19418	-3.24419	-3.47377	-0.18705	1.99751	0	4	-0.87	0.07	8	26.6176
-4.60517	-4.60517	-9.21034	-6.90776	-0.18705	1.11222	0	1	-0.87	-0.61	7	18.8098
-4.60517	-6.90776	-6.90776	-6.90776	-0.18705	-1.64455	0	0	-0.87	0.19	17	7.59444
-1.50508	-1.56065	-1.50508	-1.56065	-0.18705	-2.14047	0	0	-0.87	0.54	11	3.47725
-0.238257	-0.180324	-0.191161	-0.170788	-0.18705	-0.18705	0	0	-0.87	-0.87	7	0
-0.634878	-0.522561	-0.65778	-0.534435	-0.18705	1.37278	0	4	-0.87	0.04	11	7.44262
-3.29684	-3.50656	-3.54046	-3.35241	-0.18705	0.02577	0	0	-0.87	0.06	9	5.018
-2.27303	-2.41912	-2.43042	-2.38597	-0.18705	0.1611	0	0	-0.87	0.08	3	6.72625
-0.785262	-0.84397	-0.791863	-0.796288	-0.18705	0.06044	0	0	-0.87	-0.28	3	4.05068
-2.63109	-2.65926	-2.78062	-2.93746	-0.18705	2.77662	0	16	-0.87	0.54	1	6.78592
-3.81671	-4.07454	-3.47377	-3.81671	-0.18705	2.59731	0	4	-0.87	0.53	7	9.81987
-5.116	-5.29832	-5.116	-5.116	-0.18705	1.38128	0	1	-0.87	0.89	8	10.6965
-3.96332	-3.91202	-3.68888	-3.54046	-0.18705	2.36762	0	1	-0.87	0.41	4	12.6047
0.150143	0.1415	0.187309	0.173113	-0.18705	1.17019	0	4	-0.87	0.66	10	13.3134
-1.70926	-1.57988	-1.70375	-1.66073	-0.18705	1.44045	0	16	-0.87	1.36	8	15.7027
-1.64507	-1.62964	-1.67665	-1.49611	1.37278	1.83573	4	100	0.04	-0.05	1	20.7284
0.88748	0.912684	0.898941	0.919884	1.37278	2.38006	4	49	0.04	0.15	1	18.2039
-4.13517	-3.96332	-3.68888	-3.68888	1.37278	2.15435	4	9	0.04	0.31	2	19.9618
-2.83022	-2.4651	-2.48891	-2.6173	1.37278	1.70831	4	9	0.04	-0.15	1	17.8951
-5.80914	-5.80914	-5.116	-5.116	1.37278	1.4578	4	1	0.04	-0.41	1	18.3349
-6.90776	-6.90776	-6.90776	-6.21461	1.37278	0.37638	4	4	0.04	-0.06	1	26.894
-4.60517	-4.60517	-6.90776	-9.21034	1.37278	1.39718	4	25	0.04	0.1	3	27.5441
-4.60517	-4.60517	-9.21034	-6.90776	1.37278	-0.10647	4	9	0.04	0.16	6	27.7065
-2.52573	-2.56395	-2.60369	-2.76462	1.37278	1.99751	4	4	0.04	0.07	9	34.0217
-6.21461	-6.90776	-6.90776	-6.90776	1.37278	1.11222	4	1	0.04	-0.61	5	23.8505
-5.52146	-6.90776	-9.21034	-6.90776	1.37278	-1.64455	4	0	0.04	0.19	11	11.8673
-1.89048	-1.8579	-1.79577	-1.78379	1.37278	-2.14047	4	0	0.04	0.54	6	10.7663
-0.394525	-0.420071	-0.345311	-0.379797	1.37278	-0.18705	4	0	0.04	-0.87	11	7.44262
0.222343	0.207827	0.279146	0.247641	1.37278	1.37278	4	4	0.04	0.04	10	0
-2.55105	-2.6173	-2.65926	-2.59027	1.37278	0.02577	4	0	0.04	0.06	7	5.33862
-1.73727	-1.67665	-1.69282	-1.56065	1.37278	0.1611	4	0	0.04	0.08	7	6.68678
-0.234457	-0.150823	-0.198451	-0.207024	1.37278	0.06044	4	0	0.04	-0.28	7	4.32962
-2.26336	-2.36446	-2.18926	-2.45341	1.37278	2.77662	4	16	0.04	0.54	0	3.51279
-3.44202	-3.38139	-3.27017	-3.27017	1.37278	2.59731	4	4	0.04	0.53	5	5.11731
-5.52146	-5.52146	-5.52146	-5.52146	1.37278	1.38128	4	1	0.04	0.89	4	7.13212
-3.27017	-2.99573	-3.19418	-3.14656	1.37278	2.36762	4	1	0.04	0.41	4	18.7896
0.619501	0.668854	0.649195	0.662688	1.37278	1.17019	4	4	0.04	0.66	10	18.878
-0.740239	-0.634878	-0.715393	-0.648174	1.37278	1.44045	4	16	0.04	1.36	8	13.7658
-0.599657	-0.572701	-0.572701	-0.634878	0.02577	1.83573	0	100	0.06	-0.05	5	16.9124
-0.534435	-0.578034	-0.548181	-0.446287	0.02577	2.38006	0	49	0.06	0.15	1	14.698
-2.8647	-2.7181	-2.78062	-2.60369	0.02577	2.15435	0	9	0.06	0.31	0	15.7751
-2.23493	-2.11196	-2.22562	-2.15417	0.02577	1.70831	0	9	0.06	-0.15	1	13.9853
-5.80914	-4.82831	-4.60517	-5.29832	0.02577	1.4578	0	1	0.06	-0.41	1	14.0086
-4.60517	-4.42285	-4.71053	-4.96185	0.02577	0.37638	0	4	0.06	-0.06	3	21.7762
-5.80914	-6.21461	-6.21461	-5.52146	0.02577	1.39718	0	25	0.06	0.1	5	23.2196
-4.96185	-5.29832	-5.29832	-4.82831	0.02577	-0.10647	0	9	0.06	0.16	15	23.9738
-1.22078	-1.25878	-1.22758	-1.16796	0.02577	1.99751	0	4	0.06	0.07	14	30.6706
-6.21461	-6.90776	-6.90776	-9.21034	0.02577	1.11222	0	1	0.06	-0.61	15	23.7742
-6.90776	-4.60517	-6.90776	-6.90776	0.02577	-1.64455	0	0	0.06	0.19	23	12.2015
-4.71053	-4.60517	-4.71053	-5.116	0.02577	-2.14047	0	0	0.06	0.54	5	7.15572
-3.44202	-3.38139	-3.54046	-3.44202	0.02577	-0.18705	0	0	0.06	-0.87	9	5.018
-3.61192	-3.38139	-3.38139	-3.38139	0.02577	1.37278	0	4	0.06	0.04	7	5.33862
-0.426178	-0.41249	-0.384193	-0.403467	0.02577	0.02577	0	0	0.06	0.06	22	0
-0.353822	-0.350977	-0.415515	-0.338274	0.02577	0.1611	0	0	0.06	0.08	19	9.18051
-2.78062	-2.76462	-2.99573	-2.79688	0.02577	0.06044	0	0	0.06	-0.28	6	5.52257
-1.57022	-1.57988	-1.67131	-1.62455	0.02577	2.77662	0	16	0.06	0.54	3	7.23522
-2.24432	-2.18037	-2.17156	-2.28278	0.02577	2.59731	0	4	0.06	0.53	16	9.93335
-4.07454	-3.86323	-4.13517	-4.13517	0.02577	1.38128	0	1	0.06	0.89	0	11.6127
-2.56395	-2.47694	-2.52573	-2.48891	0.02577	2.36762	0	1	0.06	0.41	4	17.616
-2.63109	-2.74887	-2.81341	-2.64508	0.02577	1.17019	0	4	0.06	0.66	12	13.6296
1.45161	1.51623	1.50962	1.49358	0.02577	1.44045	0	16	0.06	1.36	32	10.9475
-0.695149	-0.689155	-0.632993	-0.689155	0.1611	1.83573	0	100	0.08	-0.05	5	18.3214
-0.980829	-0.931404	-0.967584	-1.00239	0.1611	2.38006	0	49	0.08	0.15	1	15.5656
-2.73337	-2.8824	-2.93746	-2.7181	0.1611	2.15435	0	9	0.08	0.31	2	18.2465
-2.79688	-2.63109	-2.56395	-2.67365	0.1611	1.70831	0	9	0.08	-0.15	1	15.9155
-4.96185	-5.116	-5.29832	-5.116	0.1611	1.4578	0	1	0.08	-0.41	1	17.0327
-4.96185	-5.80914	-4.71053	-5.29832	0.1611	0.37638	0	4	0.08	-0.06	1	27.0357
-6.90776	-6.90776	-5.80914	-6.90776	0.1611	1.39718	0	25	0.08	0.1	3	25.6125
-4.96185	-5.80914	-5.80914	-5.80914	0.1611	-0.10647	0	9	0.08	0.16	9	24.7502
-1.47841	-1.38629	-1.32051	-1.46102	0.1611	1.99751	0	4	0.08	0.07	11	30.303
-6.90776	-6.21461	-6.90776	-6.90776	0.1611	1.11222	0	1	0.08	-0.61	8	17.5274
-4.60517	-4.60517	-9.21034	-6.90776	0.1611	-1.64455	0	0	0.08	0.19	13	5.89793
-4.71053	-5.116	-4.71053	-4.2687	0.1611	-2.14047	0	0	0.08	0.54	3	9.77107
-3.64966	-3.47377	-3.81671	-3.61192	0.1611	-0.18705	0	0	0.08	-0.87	3	6.72625
-4.07454	-4.07454	-3.64966	-4.19971	0.1611	1.37278	0	4	0.08	0.04	7	6.68678
-1.52326	-1.46102	-1.51868	-1.53248	0.1611	0.02577	0	0	0.08	0.06	19	9.18051
-0.84397	-0.903868	-0.865122	-0.962335	0.1611	0.1611	0	0	0.08	0.08	24	0
-3.27017	-3.32424	-3.27017	-3.54046	0.1611	0.06044	0	0	0.08	-0.28	12	3.65976
-1.88387	-1.89712	-1.69282	-1.60445	0.1611	2.77662	0	16	0.08	0.54	1	3.26284
-2.13707	-2.23493	-2.23493	-2.13707	0.1611	2.59731	0	4	0.08	0.53	11	4.71679
-4.07454	-3.81671	-4.13517	-4.01738	0.1611	1.38128	0	1	0.08	0.89	0	4.50223
-2.95651	-2.90042	-2.7181	-2.84731	0.1611	2.36762	0	1	0.08	0.41	4	13.3984
-2.73337	-2.97593	-2.83022	-2.78062	0.1611	1.17019	0	4	0.08	0.66	11	20.0247
-0.31061	-0.290352	-0.331286	-0.297059	0.1611	1.44045	0	16	0.08	1.36	22	19.7141
-2.35388	-2.3969	-2.38597	-2.32279	0.06044	1.83573	0	100	-0.28	-0.05	3	17.108
0.356275	0.374318	0.34146	0.363948	0.06044	2.38006	0	49	-0.28	0.15	1	14.4588
-4.19971	-3.91202	-3.96332	-4.13517	0.06044	2.15435	0	9	-0.28	0.31	2	16.6255
-3.01593	-3.17009	-3.27017	-3.38139	0.06044	1.70831	0	9	-0.28	-0.15	1	14.4089
-6.21461	-6.21461	-6.90776	-6.21461	0.06044	1.4578	0	1	-0.28	-0.41	1	15.1658
-5.52146	-4.60517	-5.80914	-5.52146	0.06044	0.37638	0	4	-0.28	-0.06	1	24.5948
-4.60517	-4.60517	-9.21034	-6.21461	0.06044	1.39718	0	25	-0.28	0.1	1	24.1887
-4.60517	-6.90776	-9.21034	-6.90776	0.06044	-0.10647	0	9	-0.28	0.16	3	23.9381
-2.99573	-2.91877	-3.07911	-3.03655	0.06044	1.99751	0	4	-0.28	0.07	7	30.0269
-4.60517	-4.60517	-6.90776	-6.21461	0.06044	1.11222	0	1	-0.28	-0.61	3	19.6772
-4.60517	-6.90776	-6.90776	-6.21461	0.06044	-1.64455	0	0	-0.28	0.19	5	7.68395
-2.4651	-2.52573	-2.48891	-2.55105	0.06044	-2.14047	0	0	-0.28	0.54	2	7.51104
-1.19733	-1.17118	-1.16155	-1.20065	0.06044	-0.18705	0	0	-0.28	-0.87	3	4.05068
-0.703198	-0.597837	-0.671386	-0.583396	0.06044	1.37278	0	4	-0.28	0.04	7	4.32962
-1.8708	-1.86433	-1.8708	-1.89712	0.06044	0.02577	0	0	-0.28	0.06	6	5.52257
-1.93794	-1.77786	-1.83885	-1.88387	0.06044	0.1611	0	0	-0.28	0.08	12	3.65976
-2.12863	-2.22562	-2.21641	-2.21641	0.06044	0.06044	0	0	-0.28	-0.28	4	0
-2.93746	-2.99573	-2.93746	-2.90042	0.06044	2.77662	0	16	-0.28	0.54	0	2.73535
-4.07454	-4.19971	-4.2687	-4.71053	0.06044	2.59731	0	4	-0.28	0.53	3	5.77509
-5.29832	-5.52146	-4.82831	-5.29832	0.06044	1.38128	0	1	-0.28	0.89	0	6.81843
-3.96332	-3.64966	-3.77226	-3.44202	0.06044	2.36762	0	1	-0.28	0.41	4	14.4601
-0.207024	-0.194799	-0.194799	-0.209487	0.06044	1.17019	0	4	-0.28	0.66	10	17.1155
-0.853316	-0.802962	-0.719491	-0.757153	0.06044	1.44045	0	16	-0.28	1.36	7	16.1897
0.591668	0.5579	0.572109	0.64815	2.77662	1.83573	16	100	0.54	-0.05	36	19.7394
2.10084	1.94047	1.95061	2.1045	2.77662	2.38006	16	49	0.54	0.15	66	17.056
-1.33181	-1.41059	-1.45243	-1.49165	2.77662	2.15435	16	9	0.54	0.31	23	19.3254
-1.05555	-1.13943	-1.1457	-1.06421	2.77662	1.70831	16	9	0.54	-0.15	54	17.0862
-2.41912	-2.41912	-2.7181	-2.65926	2.77662	1.4578	16	1	0.54	-0.41	25	17.8891
-2.43042	-2.43042	-2.53831	-2.74887	2.77662	0.37638	16	4	0.54	-0.06	37	27.3061
-2.65926	-2.57702	-2.70306	-2.3969	2.77662	1.39718	16	25	0.54	0.1	67	26.8723
-2.51331	-2.45341	-2.44185	-2.28278	2.77662	-0.10647	16	9	0.54	0.16	14	26.4917
-0.921303	-0.918794	-0.823256	-0.811931	2.77662	1.99751	16	4	0.54	0.07	58	32.4274
-5.116	-5.29832	-5.80914	-4.82831	2.77662	1.11222	16	1	0.54	-0.61	14	20.7236
-5.29832	-6.90776	-6.21461	-5.80914	2.77662	-1.64455	16	0	0.54	0.19	6	8.88764
-4.01738	-4.42285	-4.71053	-4.13517	2.77662	-2.14047	16	0	0.54	0.54	3	10.2438
-4.42285	-4.71053	-4.42285	-4.34281	2.77662	-0.18705	16	0	0.54	-0.87	1	6.78592
-3.77226	-4.50986	-4.71053	-3.96332	2.77662	1.37278	16	4	0.54	0.04	0	3.51279
-1.90381	-2.09557	-2.00992	-1.959	2.77662	0.02577	16	0	0.54	0.06	3	7.23522
-1.44392	-1.48722	-1.57504	-1.38629	2.77662	0.1611	16	0	0.54	0.08	1	3.26284
-4.34281	-4.01738	-3.96332	-4.01738	2.77662	0.06044	16	0	0.54	-0.28	0	2.73535
2.91534	2.70129	2.70885	2.91192	2.77662	2.77662	16	16	0.54	0.54	88	0
-0.638659	-0.711311	-0.603306	-0.621757	2.77662	2.59731	16	4	0.54	0.53	92	3.0571
-0.881889	-0.983499	-0.999672	-0.94675	2.77662	1.38128	16	1	0.54	0.89	39	4.39795
-0.679244	-0.707246	-0.783072	-0.691149	2.77662	2.36762	16	1	0.54	0.41	26	16.196
-3.10109	-3.32424	-3.7297	-2.95651	2.77662	1.17019	16	4	0.54	0.66	0	19.7306
-1.2174	-1.25527	-1.34323	-1.16475	2.77662	1.44045	16	16	0.54	1.36	8	17.0344
0.460584	0.495306	0.486738	0.481191	2.59731	1.83573	4	100	0.53	-0.05	56	22.5738
-0.555126	-0.546453	-0.515838	-0.42312	2.59731	2.38006	4	49	0.53	0.15	43	19.8554
-1.36258	-1.4065	-1.29098	-1.37042	2.59731	2.15435	4	9	0.53	0.31	17	22.2606
-1.58964	-1.60445	-1.61445	-1.61445	2.59731	1.70831	4	9	0.53	-0.15	28	19.9904
-3.77226	-3.77226	-3.86323	-3.64966	2.59731	1.4578	4	1	0.53	-0.41	19	20.8703
-3.50656	-3.41125	-3.44202	-3.47377	2.59731	0.37638	4	4	0.53	-0.06	29	30.362
-3.61192	-4.01738	-4.13517	-4.07454	2.59731	1.39718	4	25	0.53	0.1	58	29.7721
-2.50104	-2.65926	-2.63109	-2.63109	2.59731	-0.10647	4	9	0.53	0.16	35	29.2078
-0.169603	-0.185125	-0.202116	-0.167236	2.59731	1.99751	4	4	0.53	0.07	97	34.9365
-6.90776	-6.21461	-9.21034	-6.90776	2.59731	1.11222	4	1	0.53	-0.61	31	21.8213
-4.60517	-6.90776	-6.21461	-6.90776	2.59731	-1.64455	4	0	0.53	0.19	22	10.5685
-4.42285	-5.116	-5.52146	-4.71053	2.59731	-2.14047	4	0	0.53	0.54	8	13.2575
-5.116	-5.29832	-5.52146	-5.80914	2.59731	-0.18705	4	0	0.53	-0.87	7	9.81987
-5.52146	-5.52146	-5.29832	-5.29832	2.59731	1.37278	4	4	0.53	0.04	5	5.11731
-3.12357	-2.8824	-2.91877	-2.91877	2.59731	0.02577	4	0	0.53	0.06	16	9.93335
-2.3969	-2.32279	-2.43042	-2.37516	2.59731	0.1611	4	0	0.53	0.08	11	4.71679
-4.34281	-4.42285	-5.80914	-4.42285	2.59731	0.06044	4	0	0.53	-0.28	3	5.77509
-0.89404	-0.834711	-0.81871	-0.855666	2.59731	2.77662	4	16	0.53	0.54	92	3.0571
0.678541	0.695145	0.718327	0.725614	2.59731	2.59731	4	4	0.53	0.53	110	0
-2.31264	-2.26336	-2.14558	-2.15417	2.59731	1.38128	4	1	0.53	0.89	41	2.13973
-2.02495	-1.98777	-1.93794	-1.92415	2.59731	2.36762	4	1	0.53	0.41	43	18.098
-4.71053	-4.71053	-4.82831	-4.42285	2.59731	1.17019	4	4	0.53	0.66	6	22.7682
-2.05573	-1.96611	-2.11196	-2.19823	2.59731	1.44045	4	16	0.53	1.36	26	18.8053
-0.520876	-0.560366	-0.482886	-0.527633	1.38128	1.83573	1	100	0.89	-0.05	15	22.8216
-0.447851	-0.421594	-0.365283	-0.406466	1.38128	2.38006	1	49	0.89	0.15	16	20.067
-2.07944	-2.32279	-2.11196	-2.18926	1.38128	2.15435	1	9	0.89	0.31	8	22.7075
-2.28278	-2.23493	-2.20727	-2.14558	1.38128	1.70831	1	9	0.89	-0.15	19	20.3872
-1.01335	-1.1178	-1.12393	-1.11474	1.38128	1.4578	1	1	0.89	-0.41	8	21.4403
-1.17766	-1.17766	-1.17766	-1.15201	1.38128	0.37638	1	4	0.89	-0.06	28	31.2585
-3.7297	-3.91202	-3.91202	-3.64966	1.38128	1.39718	1	25	0.89	0.1	69	30.1062
-2.64508	-2.78062	-2.79688	-2.84731	1.38128	-0.10647	1	9	0.89	0.16	16	29.2321
-1.77786	-1.73727	-1.75446	-1.67131	1.38128	1.99751	1	4	0.89	0.07	20	34.6693
-5.52146	-5.80914	-6.90776	-9.21034	1.38128	1.11222	1	1	0.89	-0.61	9	20.4904
-6.90776	-6.90776	-6.90776	-6.21461	1.38128	-1.64455	1	0	0.89	0.19	10	9.85894
-5.52146	-4.71053	-4.96185	-5.116	1.38128	-2.14047	1	0	0.89	0.54	10	13.9984
-6.21461	-6.21461	-6.90776	-5.80914	1.38128	-0.18705	1	0	0.89	-0.87	8	10.6965
-5.116	-4.96185	-5.29832	-4.96185	1.38128	1.37278	1	4	0.89	0.04	4	7.13212
-3.21888	-3.14656	-3.03655	-3.07911	1.38128	0.02577	1	0	0.89	0.06	0	11.6127
-2.78062	-2.67365	-2.57702	-2.73337	1.38128	0.1611	1	0	0.89	0.08	0	4.50223
-4.96185	-4.96185	-5.116	-5.29832	1.38128	0.06044	1	0	0.89	-0.28	0	6.81843
-0.376878	-0.318829	-0.297059	-0.297059	1.38128	2.77662	1	16	0.89	0.54	39	4.39795
-1.50959	-1.45672	-1.39433	-1.41882	1.38128	2.59731	1	4	0.89	0.53	41	2.13973
-1.19733	-1.1301	-1.13631	-1.13943	1.38128	1.38128	1	1	0.89	0.89	41	0
-1.7487	-1.81401	-1.8579	-1.85151	1.38128	2.36762	1	1	0.89	0.41	15	17.3679
-4.82831	-5.116	-4.96185	-4.60517	1.38128	1.17019	1	4	0.89	0.66	0	23.925
-2.43042	-2.63109	-2.53831	-2.50104	1.38128	1.44045	1	16	0.89	1.36	2	20.8809
0.784358	0.802002	0.708528	0.735728	2.36762	1.83573	1	100	0.41	-0.05	63	10.4841
2.15048	2.16056	2.16091	2.16722	2.36762	2.38006	1	49	0.41	0.15	29	8.63757
-0.13582	-0.162519	-0.175545	-0.200893	2.36762	2.15435	1	9	0.41	0.31	32	11.9929
0.00498754	0.0421012	0.0751075	0.0629748	2.36762	1.70831	1	9	0.41	-0.15	8	10.2951
-2.17156	-2.06357	-2.19823	-2.13707	2.36762	1.4578	1	1	0.41	-0.41	5	12.2656
-2.41912	-2.50104	-2.57702	-2.38597	2.36762	0.37638	1	4	0.41	-0.06	12	22.0815
-3.35241	-3.35241	-3.54046	-3.47377	2.36762	1.39718	1	25	0.41	0.1	16	16.7879
-2.60369	-2.56395	-2.67365	-2.41912	2.36762	-0.10647	1	9	0.41	0.16	11	14.0885
0.718327	0.719302	0.696641	0.702602	2.36762	1.99751	1	4	0.41	0.07	61	17.9566
-2.8824	-2.8647	-2.81341	-2.83022	2.36762	1.11222	1	1	0.41	-0.61	21	7.10935
-1.48281	-1.58964	-1.50959	-1.4397	2.36762	-1.64455	1	0	0.41	0.19	6	7.54168
-1.9805	-2.00992	-2.00992	-1.96611	2.36762	-2.14047	1	0	0.41	0.54	3	11.451
-3.54046	-3.50656	-3.57555	-3.38139	2.36762	-0.18705	1	0	0.41	-0.87	4	12.6047
-3.38139	-3.21888	-3.29684	-3.44202	2.36762	1.37278	1	4	0.41	0.04	4	18.7896
-2.09557	-2.12026	-2.15417	-2.04794	2.36762	0.02577	1	0	0.41	0.06	4	17.616
-1.41469	-1.47841	-1.44392	-1.27654	2.36762	0.1611	1	0	0.41	0.08	4	13.3984
-3.24419	-3.32424	-3.38139	-3.24419	2.36762	0.06044	1	0	0.41	-0.28	4	14.4601
0.280657	0.274597	0.276874	0.276874	2.36762	2.77662	1	16	0.41	0.54	26	16.196
-0.555126	-0.471605	-0.486133	-0.473209	2.36762	2.59731	1	4	0.41	0.53	43	18.098
-1.80789	-1.86433	-1.70926	-1.88387	2.36762	1.38128	1	1	0.41	0.89	15	17.3679
1.99755	2.01023	2.03248	2.0113	2.36762	2.36762	1	1	0.41	0.41	67	0
-2.45341	-2.67365	-2.56395	-2.52573	2.36762	1.17019	1	4	0.41	0.66	6	18.9089
-0.988861	-0.921303	-0.980829	-0.896488	2.36762	1.44045	1	16	0.41	1.36	26	27.9263
-1.20731	-1.06421	-1.08471	-1.2174	1.17019	1.83573	4	100	0.66	-0.05	2	10.4056
1.57028	1.57547	1.5927	1.59311	1.17019	2.38006	4	49	0.66	0.15	0	10.6501
-3.61192	-3.29684	-3.44202	-3.29684	1.17019	2.15435	4	9	0.66	0.31	2	8.26566
-2.51331	-2.30259	-2.37516	-2.41912	1.17019	1.70831	4	9	0.66	-0.15	0	8.88026
-5.52146	-5.52146	-5.80914	-5.29832	1.17019	1.4578	4	1	0.66	-0.41	0	7.02608
-5.80914	-4.96185	-4.71053	-6.21461	1.17019	0.37638	4	4	0.66	-0.06	0	8.34392
-4.60517	-5.80914	-5.116	-5.80914	1.17019	1.39718	4	25	0.66	0.1	0	12.7203
-5.29832	-4.60517	-5.80914	-6.90776	1.17019	-0.10647	4	9	0.66	0.16	6	15.582
-2.04794	-2.13707	-1.9805	-2.47694	1.17019	1.99751	4	4	0.66	0.07	11	22.578
-4.60517	-6.90776	-6.90776	-6.21461	1.17019	1.11222	4	1	0.66	-0.61	8	25.9639
-4.60517	-6.90776	-6.90776	-9.21034	1.17019	-1.64455	4	0	0.66	0.19	12	18.895
-0.0704225	-0.0460439	-0.0232686	-0.065072	1.17019	-2.14047	4	0	0.66	0.54	3	10.4748
0.485508	0.510426	0.523544	0.495306	1.17019	-0.18705	4	0	0.66	-0.87	10	13.3134
0.578858	0.596636	0.633397	0.627541	1.17019	1.37278	4	4	0.66	0.04	10	18.878
-2.45341	-2.48891	-2.47694	-2.33304	1.17019	0.02577	4	0	0.66	0.06	12	13.6296
-1.34323	-1.20397	-1.28374	-1.19402	1.17019	0.1611	4	0	0.66	0.08	11	20.0247
0.0516432	0.0246926	0.0971267	0.204572	1.17019	0.06044	4	0	0.66	-0.28	10	17.1155
-1.70926	-2.00992	-1.83885	-1.82016	1.17019	2.77662	4	16	0.66	0.54	0	19.7306
-3.32424	-3.05761	-3.17009	-3.32424	1.17019	2.59731	4	4	0.66	0.53	6	22.7682
-5.29832	-5.29832	-5.116	-4.71053	1.17019	1.38128	4	1	0.66	0.89	0	23.925
-2.4651	-2.4651	-2.41912	-2.57702	1.17019	2.36762	4	1	0.66	0.41	6	18.9089
0.869199	0.888303	0.905432	0.932164	1.17019	1.17019	4	4	0.66	0.66	17	0
-0.531028	-0.58519	-0.569161	-0.57093	1.17019	1.44045	4	16	0.66	1.36	15	16.2219
0.870875	0.875885	0.897312	0.875052	1.44045	1.83573	16	100	1.36	-0.05	10	24.2848
1.17062	1.21728	1.18906	1.19423	1.44045	2.38006	16	49	1.36	0.15	2	22.8924
-1.58964	-1.60944	-1.4065	-1.53248	1.44045	2.15435	16	9	1.36	0.31	9	22.4927
-0.834711	-0.787458	-0.778705	-0.874669	1.44045	1.70831	16	9	1.36	-0.15	0	21.5714
-3.57555	-3.77226	-3.77226	-3.61192	1.44045	1.4578	16	1	1.36	-0.41	1	20.6681
-3.47377	-3.03655	-3.07911	-3.17009	1.44045	0.37638	16	4	1.36	-0.06	6	23.9982
-4.82831	-5.116	-4.82831	-4.50986	1.44045	1.39718	16	25	1.36	0.1	7	28.7126
-4.01738	-3.7297	-3.96332	-4.2687	1.44045	-0.10647	16	9	1.36	0.16	19	30.8624
0.178983	0.24059	0.227932	0.216723	1.44045	1.99751	16	4	1.36	0.07	27	37.9324
-6.21461	-4.60517	-6.90776	-6.90776	1.44045	1.11222	16	1	1.36	-0.61	21	34.4656
-6.21461	-5.80914	-5.52146	-5.80914	1.44045	-1.64455	16	0	1.36	0.19	24	23.1325
-2.84731	-2.81341	-2.90042	-2.95651	1.44045	-2.14047	16	0	1.36	0.54	4	16.5543
-1.52326	-1.54178	-1.63476	-1.49611	1.44045	-0.18705	16	0	1.36	-0.87	8	15.7027
-1.12393	-1.10866	-1.25527	-1.21066	1.44045	1.37278	16	4	1.36	0.04	8	13.7658
2.11734	2.1293	2.14605	2.1457	1.44045	0.02577	16	0	1.36	0.06	32	10.9475
1.19936	1.22024	1.24761	1.2692	1.44045	0.1611	16	0	1.36	0.08	22	19.7141
-0.991553	-0.967584	-0.916291	-0.865122	1.44045	0.06044	16	0	1.36	-0.28	7	16.1897
-0.198451	-0.230672	-0.236989	-0.205795	1.44045	2.77662	16	16	1.36	0.54	8	17.0344
-0.84397	-0.820981	-0.846298	-0.780886	1.44045	2.59731	16	4	1.36	0.53	26	18.8053
-2.8647	-2.70306	-2.7181	-2.90042	1.44045	1.38128	16	1	1.36	0.89	2	20.8809
-1.04129	-1.1117	-1.17441	-1.1301	1.44045	2.36762	16	1	1.36	0.41	26	27.9263
-0.752897	-0.757153	-0.711311	-0.695149	1.44045	1.17019	16	4	1.36	0.66	15	16.2219
2.85146	2.88099	2.91126	2.89933	1.44045	1.44045	16	16	1.36	1.36	56	0
